# Supplementary material for: Preventive Effects of Bacillus licheniformis on Heat Stroke in Rats by Sustaining Intestinal Barrier Function and Modulating Gut Microbiota
Source: Front Microbiol. 2021 Apr 6;12:630841. doi: 10.3389/fmicb.2021.630841 (PMC8055866; doi:10.3389/fmicb.2021.630841)
Supplement: Supplementary file 5 [file Table_1.XLSX]

## Sheet: Sheet1
Accession	Sample Name	SPUID	Organism	Tax ID
SAMN16635772	Con_PBS1	Con_PBS1	metagenome	256318
SAMN16635773	Con_PBS2	Con_PBS2	metagenome	256318
SAMN16635774	Con_PBS3	Con_PBS3	metagenome	256318
SAMN16635775	Con_PBS4	Con_PBS4	metagenome	256318
SAMN16635776	Con_PBS5	Con_PBS5	metagenome	256318
SAMN16635777	Con_PBS6	Con_PBS6	metagenome	256318
SAMN16635778	Con_BL1	Con_BL1	metagenome	256318
SAMN16635779	Con_BL2	Con_BL2	metagenome	256318
SAMN16635780	Con_BL3	Con_BL3	metagenome	256318
SAMN16635781	Con_BL4	Con_BL4	metagenome	256318
SAMN16635782	Con_BL5	Con_BL5	metagenome	256318
SAMN16635783	Con_BL6	Con_BL6	metagenome	256318
SAMN16635784	HS_PBS1	HS_PBS1	metagenome	256318
SAMN16635785	HS_PBS2	HS_PBS2	metagenome	256318
SAMN16635786	HS_PBS3	HS_PBS3	metagenome	256318
SAMN16635787	HS_PBS4	HS_PBS4	metagenome	256318
SAMN16635788	HS_PBS5	HS_PBS5	metagenome	256318
SAMN16635789	HS_PBS6	HS_PBS6	metagenome	256318
SAMN16635790	HS_BL1	HS_BL1	metagenome	256318
SAMN16635791	HS_BL2	HS_BL2	metagenome	256318
SAMN16635792	HS_BL3	HS_BL3	metagenome	256318
SAMN16635793	HS_BL4	HS_BL4	metagenome	256318
SAMN16635794	HS_BL5	HS_BL5	metagenome	256318
SAMN16635795	HS_BL6	HS_BL6	metagenome	256318
